# Supplementary material for: Morphofunctional Investigation in a Transgenic Mouse Model of Alzheimer’s Disease: Non-Reactive Astrocytes Are Involved in Aβ Load and Reactive Astrocytes in Plaque Build-Up
Source: Cells. 2023 Sep 12;12(18):2258. doi: 10.3390/cells12182258 (PMC10526848; doi:10.3390/cells12182258)
Supplement: Supplementary file 1 [file cells-12-02258-s001.zip]

Archive with 22 entries (22 files):
- Legends Of Supplementary Flies.pdf
- Supplementary figure S1.tif
- Supplementary figure S2.png
- Supplementary figure S3.tif
- Supplementary figure S4.tif
- SupplementaryVideoS1.mov
- SupplementaryVideoS10.mov
- SupplementaryVideoS11.mov
- SupplementaryVideoS12.mov
- SupplementaryVideoS13.mov
- SupplementaryVideoS14.mov
- SupplementaryVideoS15.mov
- SupplementaryVideoS16.mov
- SupplementaryVideoS17.mov
- SupplementaryVideoS2.mov
- SupplementaryVideoS3.mov
- SupplementaryVideoS4.mov
- SupplementaryVideoS5.avi
- SupplementaryVideoS6.avi
- SupplementaryVideoS7.avi
- SupplementaryVideoS8.avi
- SupplementaryVideoS9.avi
